# Supplementary material for: Methamphetamine Induces Metallothionein 1 Expression and an Inflammatory Phenotype in Primary Human HIV-Infected Macrophages
Source: Int J Mol Sci. 2025 Sep 12;26(18):8875. doi: 10.3390/ijms26188875 (PMC12470063; doi:10.3390/ijms26188875)
Supplement: Supplementary file 1 [file ijms-26-08875-s001.zip]

Archive with 1 entries (1 files):
- ijms-3683203-supplementary.pdf
